# Supplementary material for: Differences in regional brain structure in toddlers with autism are related to future language outcomes
Source: Nat Commun. 2024 Jun 13;15:5075. doi: 10.1038/s41467-024-48952-4 (PMC11176156; doi:10.1038/s41467-024-48952-4)
Supplement: Supplementary file 5 — Supplementary Data 1 [file 41467_2024_48952_MOESM5_ESM.xlsx]

## Sheet: Supplementary Data 1
Title: Supplementary Data 1, regional volume showing ASD vs. TD differences (p < 0.05) in the main sample
Brain region (volume)	p value	Cohen's d
Left-Cerebellum-Cortex	0.05	-0.22
Right-Cerebellum-Cortex	0.00939	-0.3
CC_Posterior	0.00123	0.38
CC_Mid_Posterior	0.0158	0.28
CC_Mid_Anterior	0.00732	0.31
CC_Anterior	0.0273	0.26
lh_fusiform_volume	0.000223	0.42
lh_middletemporal_volume	0.000909	0.38
lh_rostralanteriorcingulate_volume	0.0162	0.28
lh_lingual_volume	0.0304	0.25
lh_inferiorparietal_volume	0.0392	0.23
lh_parstriangularis_volume	0.0408	-0.24
rh_middletemporal_volume	2.87e-05	0.49
rh_caudalanteriorcingulate_volume	0.000707	-0.39
rh_bankssts_volume	0.0102	0.3
rh_lingual_volume	0.0189	0.27
rh_cuneus_volume	0.0197	0.27
rh_supramarginal_volume	0.0261	0.25
rh_precuneus_volume	0.0296	0.25
rh_lateraloccipital_volume	0.0371	0.25
rh_parahippocampal_volume	0.0407	0.24
rh_parsopercularis_volume	0.0471	-0.23
rh_paracentral_volume	0.0484	-0.23
Legend: Regional volume showing nominal significant ASD vs. TD differences (p < 0.05) in the main sample
In this Table, brain regions (colume A), p values (column B) and corresponding Cohen's d values (column C) for ASD vs. TD volume difference are reported.
Title: Supplementary Data 1, cortical surface area showing ASD vs. TD differences (p < 0.05) in the main sample
Brain region (cortical surface area)	p value	Cohen's d
lh_fusiform_area	0.00522	0.32
lh_parstriangularis_area	0.00928	-0.3
lh_isthmuscingulate_area	0.0332	0.24
lh_rostralanteriorcingulate_area	0.0359	0.25
lh_postcentral_area	0.039	0.24
lh_parsopercularis_area	0.05	-0.22
rh_bankssts_area	0.179	0.16
rh_medialorbitofrontal_area	2.46e-05	-0.5
rh_caudalanteriorcingulate_area	3.99e-05	-0.48
rh_posteriorcingulate_area	0.00101	-0.39
rh_middletemporal_area	0.00992	0.3
rh_transversetemporal_area	0.0244	-0.25
rh_paracentral_area	0.026	-0.26
rh_parahippocampal_area	0.0281	0.25
rh_parstriangularis_area	0.0337	-0.25
rh_parsorbitalis_area	0.0337	-0.24
Legend: Cortical surface area showing nominal significant ASD vs. TD differences (p < 0.05) in the main sample
In this Table, brain regions (colume A), p values (column B) and corresponding Cohen's d values (column C) for ASD vs. TD difference of cortical surface area are reported.
Title: Supplementary Data 1, cortical thickness showing ASD vs. TD differences (p < 0.05) in the main sample
Brain region (cortical thickness)	p value	Cohen's d
lh_superiortemporal_thickness	0.000105	0.45
lh_parsopercularis_thickness	0.00168	-0.36
lh_caudalmiddlefrontal_thickness	0.00355	-0.33
lh_pericalcarine_thickness	0.0103	-0.3
lh_precuneus_thickness	0.0203	0.26
lh_postcentral_thickness	0.0274	-0.25
lh_frontalpole_thickness	0.0352	0.24
lh_superiorfrontal_thickness	0.05	-0.22
rh_parsopercularis_thickness	0.000276	-0.43
rh_bankssts_thickness	0.00149	0.37
rh_transversetemporal_thickness	0.0051	0.33
rh_superiortemporal_thickness	0.0053	0.33
rh_caudalmiddlefrontal_thickness	0.00848	-0.31
rh_middletemporal_thickness	0.0164	0.27
rh_lingual_thickness	0.0308	0.25
rh_posteriorcingulate_thickness	0.0335	0.25
rh_cuneus_thickness	0.0393	0.24
rh_parstriangularis_thickness	0.0442	-0.23
rh_insula_thickness	0.0527	-0.22
Legend: Cortical thickness showing nominal significant ASD vs. TD differences (p < 0.05) in the main sample
In this Table, brain regions (colume A), p values (column B) and corresponding Cohen's d values (column C) for ASD vs. TD difference of cortical thickness are reported.
